# Supplementary material for: Gender disparity in health-related quality of life among people living with HIV/AIDS in Ethiopia: a systematic review and meta-analysis
Source: Front Glob Womens Health. 2024 Nov 20;5:1471316. doi: 10.3389/fgwh.2024.1471316 (PMC11614810; doi:10.3389/fgwh.2024.1471316)
Supplement: Supplementary file 1 [file Table2.xlsx]

## Sheet: Sheet1
ID No	Author	year	poor HRQoL	sample	RR	Total female	Total male	age group	F poor HRQoL	F good HRQoL	M poor HRQoL	M good HRQoL	study design	sampling technique	region	study area	tool	article type
1	Alemu et Al.	2013	239	424	1	266	158	NR					cross-sectional	systematic	Amhara	Bahir Dar	Not reported	published
2	Ayalew et al.	2018	81	300	1	128	172	>=18	40	88	41	131	cross-sectional	simple RS	Amhara	Gondar	WHO QOL-HIV-BREF	published
3	Askal et al.	2011	186	394	1	239	155	>=19	118	121	68	87	cross-sectional	systematic	Amhara	Wollo	WHO QOL-HIV-BREF	unpublished
4	Desta et al.	2020	103	240	0.772	153	87	>=18	64	89	39	48	cross-sectional	consecutive	southwest Ethiopia	Mizan-Aman	WHO QOL-HIV-BREF	published
5	Dinsa et al	2020	157	296	0.8706	168	128	>18					cross-sectional	simple RS	Oromia	Ambo	WHO QOL-HIV-BREF	published
6	Gesese	2021		323	1	199	124	>=15	48	151	33	91	case-control	census/simple RS	Oromia	Jimma	WHO QOL-HIV-BREF	published
7	Gesese et al	2022	141	300	0.977	187	113	>=15	71	42	88	99	cross-sectional	simple RS	Oromia	Jimma	WHO QOL-HIV-BREF	published
8	Paulos et al.	2019	130	300	0.965	155	145	>18					cross-sectional	systematic	Benishangul Gumuz	Asosa	MOS HIV questionnaire	published
9	Yohannes et al.	2021	231	428	0.966	228	200	>=18	153	75	78	122	cross-sectional	systematic	Amhara	Debre Markos	WHO QOL-HIV-BREF	published
10	Legesse et al.	2019	184	391	0.94	232	159	>=15					cross-sectional	systematic	south Ethiopia	Arbaminch	WHO QOL-HIV-BREF	published
11	Mohammed et al.	2021	135	235	0.9362	136	99	>=18					cross-sectional	systematic	Amhara	Dessie	MOS HIV questionnaire	published
12	Tesfaye et al.	2018	143	351	0.9435	232	119	NR	105	127	32	87	cross-sectional	systematic	Oromia	Jimma	Not reported	published
13	Zeleke et al.	2019	56	95	0.979	56	39	NR	34	22	22	17	cross-sectional	census	Oromia	Addis Ababa and Jimma	WHO QOL-HIV-BREF	published
14	Nigusso et al.	2021	163	390	0.9898	259	131	>=18	115	144	48	83	cross-sectional	simple RS	Benishangul Gumuz	Benishangul Gumuz	PROMIS-GMH	published
15	Surur et al.	2017	150	400	0.8547	219	181	>18					cross-sectional	systematic	Amhara	Gondar	WHO QOL-HIV-BREF	published
